# Supplementary material for: Aphids and Ants, Mutualistic Species, Share a Mariner Element with an Unusual Location on Aphid Chromosomes
Source: Genes (Basel). 2021 Dec 9;12(12):1966. doi: 10.3390/genes12121966 (PMC8701394; doi:10.3390/genes12121966)
Supplement: Supplementary file 1 [file genes-12-01966-s001.zip]

Archive with 1 entries (1 files):
- genes-1492721-supplementary.pdf
